# Supplementary material for: Genome-Wide Association Study of Fluorescent Oxidation Products Accounting for Tobacco Smoking Status in Adults from the French EGEA Study
Source: Antioxidants (Basel). 2022 Apr 20;11(5):802. doi: 10.3390/antiox11050802 (PMC9137810; doi:10.3390/antiox11050802)
Supplement: Supplementary file 1 [file antioxidants-11-00802-s001.zip]

Archive with 3 entries (3 files):
- antioxidants-1622736-supplementary.pdf
- Table S5.xlsx
- Table S6.xlsx
